# Supplementary material for: Hormonal responses to brief social interactions: The role of psychosocial stress and relationship status
Source: PLoS One. 2023 Jun 23;18(6):e0287153. doi: 10.1371/journal.pone.0287153 (PMC10289427; doi:10.1371/journal.pone.0287153)
Supplement: S1 File — (ZIP) [file pone.0287153.s001.zip]

Archive with 6 entries (6 files):
- S1_Analysis.omt
- __MACOSX/._S1_Analysis.omt
- S2_Analysis.omt
- __MACOSX/._S2_Analysis.omt
- S3_Analysis.omt
- __MACOSX/._S3_Analysis.omt
